# Supplementary material for: Genome Mining and Comparative Analysis of Streptococcus intermedius Causing Brain Abscess in a Child
Source: Pathogens. 2019 Feb 13;8(1):22. doi: 10.3390/pathogens8010022 (PMC6471051; doi:10.3390/pathogens8010022)
Supplement: Supplementary file 1 [file pathogens-08-00022-s001.zip]

Archive with 22 entries (19 files):
- Pathogens_Suppl_Material_Jan9/
- Pathogens_Suppl_Material_Jan9/Table S1.xlsx
- __MACOSX/
- __MACOSX/Pathogens_Suppl_Material_Jan9/
- __MACOSX/Pathogens_Suppl_Material_Jan9/._Table S1.xlsx
- Pathogens_Suppl_Material_Jan9/TableS3.xlsx
- __MACOSX/Pathogens_Suppl_Material_Jan9/._TableS3.xlsx
- Pathogens_Suppl_Material_Jan9/Figure S2.jpg
- __MACOSX/Pathogens_Suppl_Material_Jan9/._Figure S2.jpg
- Pathogens_Suppl_Material_Jan9/FigureS3.jpg
- __MACOSX/Pathogens_Suppl_Material_Jan9/._FigureS3.jpg
- Pathogens_Suppl_Material_Jan9/Figure S1.jpg
- __MACOSX/Pathogens_Suppl_Material_Jan9/._Figure S1.jpg
- Pathogens_Suppl_Material_Jan9/Figure S5.jpg
- __MACOSX/Pathogens_Suppl_Material_Jan9/._Figure S5.jpg
- Pathogens_Suppl_Material_Jan9/Table S2.xlsx
- __MACOSX/Pathogens_Suppl_Material_Jan9/._Table S2.xlsx
- Pathogens_Suppl_Material_Jan9/Figure S4.jpg
- __MACOSX/Pathogens_Suppl_Material_Jan9/._Figure S4.jpg
- Pathogens_Suppl_Material_Jan9/Figure S6.jpg
- __MACOSX/Pathogens_Suppl_Material_Jan9/._Figure S6.jpg
- __MACOSX/._Pathogens_Suppl_Material_Jan9
