# Supplementary material for: Genome Mining and Comparative Analysis of Streptococcus intermedius Causing Brain Abscess in a Child
Source: Pathogens. 2019 Feb 13;8(1):22. doi: 10.3390/pathogens8010022 (PMC6471051; doi:10.3390/pathogens8010022)
Supplement: Supplementary file 1 [file pathogens-08-00022-s001.zip › Pathogens_Suppl_Material_Jan9/Table S1.xlsx]

## Sheet: Sheet1
	Disk diffusion (EUCAST standardised disk diffusion method, January 2019 guidelines) Medium: Mueller-Hinton agar + 5% defibrinated blood and 20 mg/L β-NAD. Inoculum: McFarland 0.5 Incubation: 5% CO2, 35ºC, 18h
	EUCAST recommended breakpoints for Viridans streptococci, January 2019.
	Antibiotics	Disk content	Zone diameter breakpoints (mm)
	Benzylpenicillin	1 unit	Susceptible if > or = to 18, Resisant of < 12
	Ampicillin	2 mcg	Susceptible if > or = to 21, Resisant of < 15
	Cefuroxime IV	30 mcg	Susceptible if > or = to 26, Resisant of < 26
	Cefepime	30 mcg	Susceptible if > or = to 25, Resisant of < 25
	Ceftriaxone	30 mcg	Susceptible if > or = to 27, Resisant of < 27
	Vancomycin	5 mcg	Susceptible if > or = to 15, Resisant of < 15
	Erythromycin	15 mcg	Look for clindamycin inducible resistance.
	Clindamycin	2 mcg	Susceptible if > or = to 19, Resisant of < 19
	Antimicrobial susceptibility testing:
	Benzylpenicillin	1 unit	20 Susceptible
	Ampicillin	2 mcg	25 Susceptible
	Cefuroxime IV	30 mcg	30 Susceptible
	Cefepime	30 mcg	32 Susceptible
	Ceftriaxone	30 mcg	30 Susceptible
	Vancomycin	5 mcg	20 Susceptible
	Erythromycin	15 mcg	No induction
	Clindamycin	2 mcg	23 Susceptible
