# Supplementary material for: Genome Mining and Comparative Analysis of Streptococcus intermedius Causing Brain Abscess in a Child
Source: Pathogens. 2019 Feb 13;8(1):22. doi: 10.3390/pathogens8010022 (PMC6471051; doi:10.3390/pathogens8010022)
Supplement: Supplementary file 1 [file pathogens-08-00022-s001.zip › Pathogens_Suppl_Material_Jan9/TableS3.xlsx]

## Sheet: References
	Module I							Module II							Module III
	FDAARGOS_233	Island start	Island end	Length	GC%			NCTC11324	Island start	Island end	Length	GC%			C270	Island start	Island end	Length	GC%
		976000	1018055	42055	35.3				285350	302650	17300	35.6				164790	188440	23650	36.3
	Module IV							Module IV Sc
	LAU_SINT	Island start	Island end	Length	GC%			783_SANG	Island start	Island end	Length	GC%
		628031	691692	63661	38.8				859000	899500	40667	37.8

## Sheet: Module I
	Gene ID	Product	TYG1620	32811	BA1	F0413	KCOM 1545
Module I	nanE	N-acetylmannosamine-6-phosphate 2-epimerase						Amino-sugar metabolism; This protein is involved in step 3 of the subpathway that synthesizes D-fructose 6-phosphate from N-acetylneuraminate.
		hypothetical protein
	esaA	Putative secretion accessory protein EsaA/YueB
	esaC	Putative EsaC protein analog (Listeria type 3)
		DUF4176 domain-containing protein
		hypothetical protein						Cytoplasmic protein
		hypothetical protein
		hypothetical protein
		hypothetical protein
		hypothetical protein
		hypothetical protein
		hypothetical protein
		Histone H1-like protein HC2
		hypothetical protein
	esaC	Putative EsaC protein analog (Listeria type 3)
		hypothetical protein
	esaC	Putative EsaC protein analog (Listeria type 3)
		DUF4176 domain-containing protein
		hypothetical protein
		hypothetical protein
		LXG domain of WXG superfamily-containing protein
		DUF4176 domain-containing protein
		DUF4176 domain-containing protein
		variable surface protein mvspG
	essC	FtsK/SpoIIIE family protein, putative EssC/YukB
	essC	FtsK/SpoIIIE family protein, putative EssC/YukB
	essB	Putative secretion system component EssB/YukC
	essA	type VII secretion protein EssA
	esxA	6 kDa early secretory antigenic target ESAT-6 (EsxA)
	adhE	bifunctional acetaldehyde-CoA/alcohol dehydrogenase						metal ion binding
		Acyltransferase family
		MORN motif family protein
		Low molecular weight protein tyrosine phosphatase						acid phosphatase activity
		Sortase A, LPXTG specific
		Sortase A, LPXTG specific
		isopeptide-forming domain-containing fimbrial protein
		isopeptide-forming domain-containing fimbrial protein
		LPXTG-motif cell wall anchor domain protein						bind metal ions
	lepB	Signal peptidase I						enzyme responsible for cleaving off the amino-terminal signal
		DNA repair protein
		Sortase A, LPXTG specific
		Cell wall surface anchor family protein
		Cell wall surface anchor family protein
		DUF11 domain-containing protein						membrane protein
								Key
									Present
									Absent

## Sheet: Module II
	Gene ID	Product	30309	JTH08	LC4	SK54	631_SCON
Module II	esxA	6 kDa early secretory antigenic target ESAT-6 (EsxA)
	esaA	Putative secretion accessory protein EsaA/YueB
	essA	Putative secretion system component EssA
	esaB	Putative secretion accessory protein EsaB/YukD
	essB	Putative secretion system component EssB/YukC
	essC	FtsK/SpoIIIE family protein, putative EssC/YukB
	esaC	Putative EsaC protein analog (Listeria type 3)
		hypothetical protein
		hypothetical protein
		hypothetical protein
		Transposase
		hypothetical protein
		hypothetical protein
		SSU ribosomal protein S6p
		Single-stranded DNA-binding protein
		SSU ribosomal protein S18p, zinc-independent
		Acetyltransferase, GNAT family
		Acetyltransferase, GNAT family
		Magnesium and cobalt transporter
								Key
									Present
									Absent

## Sheet: Module III
	Gene ID	Product	B196
Module III	esxA	ESAT-6/Esx family secreted protein EsxA/YukE
		hypothetical protein
		hypothetical protein
		DUF4176 domain-containing protein
		hypothetical protein
		hypothetical protein
		hypothetical protein
		hypothetical protein
		type VII secretion protein
	essB	Putative secretion system component EssB/YukC
	essC	FtsK/SpoIIIE family protein, putative EssC/YukB
	esaA	Putative secretion accessory protein EsaA/YueB
		hypothetical protein
		hypothetical protein
		hypothetical protein
		LXG domain of WXG superfamily-containing protein
		hypothetical protein
		Lmo0066 homolog within ESAT-6 gene cluster, similarity to ADP-ribosylating toxins
		Imm59 domain-containing protein		Immunity protein 59
		Imm59 domain-containing protein
		Imm59 domain-containing protein
		Lmo0066 homolog within ESAT-6 gene cluster, similarity to ADP-ribosylating toxins
		hypothetical protein
		hypothetical protein
		hypothetical protein
		hypothetical protein
		hypothetical protein
		hypothetical protein
		hypothetical protein
				Key
					Present
					Absent

## Sheet: Module IV
	Gene ID	Product
Module IV	esxA	ESAT-6 secretion system extracellular protein A
	esaA	ESAT-6 secretion accessory factor EsaA
		hypothetical protein
		hypothetical protein
	essB	ESAT-6 secretion machinery protein EssB
	essC	ESAT-6 secretion machinery protein EssC
		hypothetical protein
		hypothetical protein
		hypothetical protein
		hypothetical protein
	essD	ESAT-6 secretion machinery protein EssD
	yezG	putative antitoxin YezG
		hypothetical protein
		hypothetical protein
		hypothetical protein
		putative HTH-type transcriptional regulator HI_1476
		hypothetical protein
		hypothetical protein
		hypothetical protein
		hypothetical protein
		hypothetical protein
	polA_1	DNA polymerase I, thermostable
		hypothetical protein
		hypothetical protein
		hypothetical protein
		hypothetical protein
	ndoA	Endoribonuclease EndoA
		hypothetical protein
		hypothetical protein
		hypothetical protein
		hypothetical protein
		hypothetical protein
		hypothetical protein
	dpnA	Modification methylase DpnIIB
		hypothetical protein
		hypothetical protein
		hypothetical protein
		hypothetical protein
		hypothetical protein
	clpP_2	ATP-dependent Clp protease proteolytic subunit
		hypothetical protein
		hypothetical protein
		hypothetical protein
		hypothetical protein
		hypothetical protein
		20 Hypothetical proteins (47.62 %)
		hypothetical protein
		hypothetical protein
	smc_2	Chromosome partition protein Smc
		hypothetical protein
		hypothetical protein
		hypothetical protein
		hypothetical protein
		hypothetical protein
	sle1_1	N-acetylmuramoyl-L-alanine amidase sle1
		hypothetical protein
	tnpR	Transposon Tn3 resolvase
		hypothetical protein
		hypothetical protein
	nisC_1	Nisin biosynthesis protein NisC
	nisI	Nisin immunity protein
	nisP	Nisin leader peptide-processing serine protease NisP
	walR_1	Transcriptional regulatory protein WalR
	cph1	Phytochrome-like protein cph1
	yxlF_2	putative ABC transporter ATP-binding protein YxlF
		hypothetical protein
		hypothetical protein
		hypothetical protein
		hypothetical protein
		hypothetical protein

## Sheet: Module IV SC
	Gene ID	Product
Module IV SC	esxA	ESAT-6 secretion system extracellular protein A
	esaA	ESAT-6 secretion accessory factor EsaA
		hypothetical protein
		hypothetical protein
	essB	ESAT-6 secretion machinery protein EssB
	essC	ESAT-6 secretion machinery protein EssC
		hypothetical protein
		hypothetical protein
		hypothetical protein
		hypothetical protein
		Phage protein
		hypothetical protein
		hypothetical protein
		putative transcriptional regulator
		hypothetical protein
		Rep protein
		Muramidase-released protein precursor (136 kDa surface protein)	cell wall
		Tagatose 1,6-bisphosphate aldolase (EC 4.1.2.40)	involved in step 2 of the subpathway that synthesizes D-glyceraldehyde 3-phosphate; sugar transmembrane transport
		Lactose phosphotransferase system repressor	Repressor of the lactose catabolism operon.
		Mobile element protein
		hypothetical protein
		hypothetical protein
		hypothetical protein
		transposase (12) BH3705
		Repetitive hypothetical protein near ESAT cluster, SA0282 homolog
		hypothetical protein
		D-alanine--D-alanine ligase (EC 6.3.2.4)
		hypothetical protein
		hypothetical protein
		hypothetical protein
		Hypothetical protein, CF-7 family. Related to CAC1969
		hypothetical Cytosolic Protein
		Mono-ADP-ribosyltransferase C3 precursor; CF-7 family	ATP binding
		Alcohol dehydrogenase (EC 1.1.1.1)
		Competence-specific sigma factor ComX
		Transcriptional regulator, TetR family, putative
		Ubiquinone biosynthesis monooxygenase UbiB
		hypothetical protein
		hypothetical protein
		hypothetical protein
		hypothetical protein
		SSpo3, transposase
		hypothetical protein
		hypothetical protein
		hypothetical protein
		Methyl-accepting chemotaxis protein	sensor protein of bacteria. Use of the MCP allows bacteria to detect concentrations of molecules in the extracellular matrix
		hypothetical protein
		hypothetical protein
		abortive phage resistance protein
		hypothetical protein
		Tn5252, Orf 10 protein
		Tn5252, Orf 9 protein
		Tn5252, relaxase
		hypothetical protein
		Lmo2276 protein
		hypothetical protein
		hypothetical protein
		hypothetical protein
		hypothetical protein
		hypothetical protein
		hypothetical protein
		hypothetical protein
		hypothetical protein
		Poly(glycerol-phosphate) alpha-glucosyltransferase GftA (EC 2.4.1.52)
		hypothetical protein
		hypothetical protein
		hypothetical protein
		Protein export cytoplasm protein SecA ATPase RNA helicase (TC 3.A.5.1.1)
