# Supplementary material for: Genome Mining and Comparative Analysis of Streptococcus intermedius Causing Brain Abscess in a Child
Source: Pathogens. 2019 Feb 13;8(1):22. doi: 10.3390/pathogens8010022 (PMC6471051; doi:10.3390/pathogens8010022)
Supplement: Supplementary file 1 [file pathogens-08-00022-s001.zip › Pathogens_Suppl_Material_Jan9/Table S2.xlsx]

## Sheet: >1
Count	Cluster	Entry	Start	Stop	Length	Label	dn	ds
12381	209/430	LAU_SINT	203118	203664	546	NADPH-dependent FMN reductase	0.01	0.008	1.25
28841	474/962	LAU_SINT	494376	495432	1056	D-alanyl-D-alanine carboxypeptidase	0.009	0.002	4.5
34885	573/1160	LAU_SINT	580201	580312	111	Endonuclease	0.09	0.073	1.23288
35724	582/1178	LAU_SINT	596491	597277	786	RNA binding protein	0.008	0.006	1.33333
37900	619/1252	LAU_SINT	634044	634758	714	Phosphoesterase	0.012	0.007	1.71429
40148	647/1310	LAU_SINT	662429	662945	516	Hypothetical protein	0.017	0.011	1.54545
47782	765/1562	LAU_SINT	792770	793193	423	Hypothetical protein	0.013	0.01	1.3
47831	766/1564	LAU_SINT	793435	793660	225	Hydrolase	0.041	0.04	1.025
58312	983/2008	LAU_SINT	1019182	1019746	564	Hypothetical protein	0.011	0.009	1.22222
71302	1192/2474	LAU_SINT	1245720	1246560	840	Queunine tRNA-ribosyltransferase	0.006	0.005	1.2
82344	1407/2938	LAU_SINT	1455498	1457517	2019	Hypothetical protein	0.004	0.002	2
96268	1640/3433	LAU_SINT	1697026	1697311	285	PTS system lactose transporter	0.018	0.015	1.2
107285	1819/3796	LAU_SINT	1884625	1884985	360	Hypothetical protein	0.018	0.014	1.28571

## Sheet: LAU_SINT
Count	Cluster	Entry	Start	Stop	Length	Label	dn	ds
28841	474/962	LAU_SINT	494376	495432	1056		0.009	0.002	4.5
82349	1407/2938	TYG1620	1455597	1457517	1920		0.008	0.002	4
3113	59/120	SA_SK52	57199	57214	15		0.406	0.143	2.83916
3114	59/120	SA_SK52_2	57199	57214	15		0.406	0.143	2.83916
3115	59/120	SA_T5	57199	57214	15		0.406	0.143	2.83916
3116	59/120	SA_TCC_33397	57199	57214	15		0.406	0.143	2.83916
93468	1600/3353	SA_AM27-1LB	1653498	1653540	42		0.182	0.065	2.8
93472	1600/3353	SA_CALM001	1653498	1653540	42		0.182	0.065	2.8
93475	1600/3353	SA_ChDC_B695	1653498	1653540	42		0.182	0.065	2.8
93478	1600/3353	SA_gc	1653498	1653540	42		0.182	0.065	2.8
93486	1600/3353	SA_OUP12	1653498	1653540	42		0.182	0.065	2.8
93489	1600/3353	SA_OUP25	1653498	1653540	42		0.182	0.065	2.8
93490	1600/3353	SA_p35gc	1653498	1653540	42		0.182	0.065	2.8
93494	1600/3353	SA_SK1138	1653498	1653540	42		0.182	0.065	2.8
13681	228/468	SC_KCOM_1039	220992	221424	432		0.03	0.011	2.72727
82347	1407/2938	B196	1455597	1457517	1920		0.005	0.002	2.5
37230	603/1220	32811	614441	614978	537		0.02	0.008	2.5
37236	603/1220	LC4	614441	614978	537		0.02	0.008	2.5
88683	1525/3202	JTH08	1586886	1587282	396		0.03	0.012	2.5
88684	1525/3202	NCTC11324	1586886	1587282	396		0.03	0.012	2.5
13680	228/468	SC_DD09	220992	221424	432		0.027	0.011	2.45455
88624	1525/3202	32811	1586883	1587282	399		0.029	0.012	2.41667
88628	1525/3202	SK54	1586883	1587282	399		0.029	0.012	2.41667
3109	59/120	F0395	57196	57214	18		0.309	0.131	2.35878
3110	59/120	SA_C238	57196	57214	18		0.309	0.131	2.35878
3111	59/120	SA_CCUG_39159	57196	57214	18		0.309	0.131	2.35878
3112	59/120	SA_MAS624	57196	57214	18		0.309	0.131	2.35878
4796	82/168	SC_KCOM_1039	78151	78241	90		0.066	0.028	2.35714
4578	80/164	F0413	75049	75334	285		0.037	0.016	2.3125
93464	1600/3353	SA_1_2_62CV	1653498	1653540	42		0.146	0.065	2.24615
93465	1600/3353	SA_11	1653498	1653540	42		0.146	0.065	2.24615
93466	1600/3353	SA_1505	1653498	1653540	42		0.146	0.065	2.24615
93467	1600/3353	SA_AF-18-38	1653498	1653540	42		0.146	0.065	2.24615
93469	1600/3353	SA_AM58-6	1653498	1653540	42		0.146	0.065	2.24615
93470	1600/3353	SA_C238	1653498	1653540	42		0.146	0.065	2.24615
93471	1600/3353	SA_C1051	1653498	1653540	42		0.146	0.065	2.24615
93473	1600/3353	SA_CCUG_39159	1653498	1653540	42		0.146	0.065	2.24615
93474	1600/3353	SA_CEBITEC	1653498	1653540	42		0.146	0.065	2.24615
93476	1600/3353	SA_DORA_7	1653498	1653540	42		0.146	0.065	2.24615
93477	1600/3353	SA_F0211	1653498	1653540	42		0.146	0.065	2.24615
93479	1600/3353	SA_gI	1653498	1653540	42		0.146	0.065	2.24615
93480	1600/3353	SA_J4206	1653498	1653540	42		0.146	0.065	2.24615
93481	1600/3353	SA_J4211	1653498	1653540	42		0.146	0.065	2.24615
93482	1600/3353	SA_lac	1653498	1653540	42		0.146	0.065	2.24615
93483	1600/3353	SA_MAS624	1653498	1653540	42		0.146	0.065	2.24615
93484	1600/3353	SA_OM04-6BH	1653498	1653540	42		0.146	0.065	2.24615
93485	1600/3353	SA_OUP10	1653498	1653540	42		0.146	0.065	2.24615
93487	1600/3353	SA_OUP19	1653498	1653540	42		0.146	0.065	2.24615
93488	1600/3353	SA_OUP21	1653498	1653540	42		0.146	0.065	2.24615
93491	1600/3353	SA_SA1	1653498	1653540	42		0.146	0.065	2.24615
93492	1600/3353	SA_SK52	1653498	1653540	42		0.146	0.065	2.24615
93493	1600/3353	SA_SK52_2	1653498	1653540	42		0.146	0.065	2.24615
93495	1600/3353	SA_T5	1653498	1653540	42		0.146	0.065	2.24615
93496	1600/3353	SA_TCC_33397	1653498	1653540	42		0.146	0.065	2.24615
93497	1600/3353	TF09-3AT	1653498	1653540	42		0.146	0.065	2.24615
93498	1600/3353	SA_UMB0050	1653498	1653540	42		0.146	0.065	2.24615
93499	1600/3353	SA_UMB0142	1653498	1653540	42		0.146	0.065	2.24615
93500	1600/3353	SA_UMB0220	1653498	1653540	42		0.146	0.065	2.24615
93501	1600/3353	SA_UMB0252	1653498	1653540	42		0.146	0.065	2.24615
93502	1600/3353	SA_UMB0329	1653498	1653540	42		0.146	0.065	2.24615
93503	1600/3353	SA_UMB0820	1653498	1653540	42		0.146	0.065	2.24615
93504	1600/3353	SA_UMB0839	1653498	1653540	42		0.146	0.065	2.24615
90383	1556/3264	B196	1615804	1616326	522		0.02	0.009	2.22222
77050	1290/2702	32811	1339606	1339618	12		0.969	0.441	2.19728
93663	1603/3359	32811	1654600	1655410	810		0.013	0.006	2.16667
37229	603/1220	30309	614441	614978	537		0.017	0.008	2.125
37237	603/1220	631_SCON	614441	614978	537		0.017	0.008	2.125
37267	603/1220	TYG1620	614444	614978	534		0.017	0.008	2.125
23075	373/760	SC_KCOM_1039	374619	374727	108		0.176	0.084	2.09524
23077	373/760	SC_NCTC11325	374619	374727	108		0.176	0.084	2.09524
23078	373/760	SC_SK53	374619	374727	108		0.176	0.084	2.09524
70430	1175/2440	F0395	1227569	1227644	75		0.146	0.071	2.05634
82344	1407/2938	LAU_SINT	1455498	1457517	2019		0.004	0.002	2
65503	1086/2262	JTH08	1135523	1136975	1452		0.006	0.003	2
65523	1086/2262	NCTC11324	1135526	1136975	1449		0.006	0.003	2
65524	1086/2262	SK54	1135526	1136975	1449		0.006	0.003	2
25396	427/868	30309	434982	435339	357		0.026	0.013	2
25397	427/868	BA1	434985	435339	354		0.026	0.013	2
29135	482/978	567_SINT	499538	499757	219		0.037	0.019	1.94737
96736	1644/3441	SC_KCOM_1650	1701839	1701863	24		0.42	0.216	1.94444
4476	80/164	F0413	74632	74929	297		0.031	0.016	1.9375
13674	228/468	567_SINT	220992	221424	432		0.021	0.011	1.90909
23069	373/760	567_SINT	374619	374727	108		0.16	0.085	1.88235
23070	373/760	SC_C232	374619	374727	108		0.16	0.085	1.88235
23071	373/760	SC_C818	374619	374727	108		0.16	0.085	1.88235
23072	373/760	SC_C1050	374619	374727	108		0.16	0.085	1.88235
23073	373/760	SC_CCUG_46377	374619	374727	108		0.16	0.085	1.88235
23074	373/760	SC_DD09	374619	374727	108		0.16	0.085	1.88235
23076	373/760	SC_KCOM_1650	374619	374727	108		0.16	0.085	1.88235
23079	373/760	SC_SK1060	374619	374727	108		0.16	0.085	1.88235
23080	373/760	SA_11	374619	374727	108		0.16	0.085	1.88235
4479	80/164	SC_KCOM_1039	74632	75334	702		0.013	0.007	1.85714
998	25/52	567_SINT	23154	23208	54		0.206	0.111	1.85586
1005	25/52	SC_NCTC11325	23154	23208	54		0.206	0.111	1.85586
1006	25/52	SC_SK53	23154	23208	54		0.206	0.111	1.85586
109120	1846/3850	30309	1909134	1909947	813		0.011	0.006	1.83333
4405	78/160	SA_F0211	73963	74032	69		0.138	0.078	1.76923
1010	25/52	SA_1505	23154	23208	54		0.205	0.116	1.76724
1021	25/52	SA_F0211	23154	23208	54		0.205	0.116	1.76724
1023	25/52	SA_gI	23154	23208	54		0.205	0.116	1.76724
1024	25/52	SA_J4206	23154	23208	54		0.205	0.116	1.76724
1026	25/52	SA_lac	23154	23208	54		0.205	0.116	1.76724
1031	25/52	SA_OUP19	23154	23208	54		0.205	0.116	1.76724
1035	25/52	SA_SA1	23154	23208	54		0.205	0.116	1.76724
23082	373/760	F0395	374631	374724	93		0.173	0.098	1.76531
41083	663/1342	30309	678663	679893	1230		0.007	0.004	1.75
97478	1656/3466	631_SCON	1715181	1716357	1176		0.007	0.004	1.75
1014	25/52	SA_C238	23154	23211	57		0.192	0.111	1.72973
1017	25/52	SA_CCUG_39159	23154	23211	57		0.192	0.111	1.72973
1027	25/52	SA_MAS624	23154	23211	57		0.192	0.111	1.72973
1036	25/52	SA_SK52	23154	23211	57		0.192	0.111	1.72973
1037	25/52	SA_SK52_2	23154	23211	57		0.192	0.111	1.72973
1040	25/52	SA_TCC_33397	23154	23211	57		0.192	0.111	1.72973
37890	619/1252	B196	634041	634758	717		0.012	0.007	1.71429
37891	619/1252	C270	634041	634758	717		0.012	0.007	1.71429
37900	619/1252	LAU_SINT	634044	634758	714		0.012	0.007	1.71429
18466	297/608	BA1	294313	294649	336		0.034	0.02	1.7
34903	573/1160	F0395	580249	580312	63		0.202	0.121	1.66942
74056	1239/2600	BA1	1284237	1284759	522		0.015	0.009	1.66667
74064	1239/2600	TYG1620	1284237	1284759	522		0.015	0.009	1.66667
16902	274/562	SA_OUP21	269617	269734	117		0.068	0.041	1.65854
16458	268/550	C270	264574	264871	297		0.053	0.032	1.65625
76	2018-04-10	F0413	3469	3646	177		0.044	0.027	1.62963
92691	1590/3333	30309	1642136	1642739	603		0.013	0.008	1.625
92697	1590/3333	631_SCON	1642136	1642739	603		0.013	0.008	1.625
16456	268/550	30309	264574	264871	297		0.026	0.016	1.625
16872	274/562	567_SINT	269611	269734	123		0.064	0.04	1.6
16873	274/562	SC_C232	269611	269734	123		0.064	0.04	1.6
16874	274/562	SC_C818	269611	269734	123		0.064	0.04	1.6
16875	274/562	SC_C1050	269611	269734	123		0.064	0.04	1.6
16876	274/562	SC_CCUG_46377	269611	269734	123		0.064	0.04	1.6
16877	274/562	SC_DD09	269611	269734	123		0.064	0.04	1.6
16878	274/562	SC_KCOM_1039	269611	269734	123		0.064	0.04	1.6
16879	274/562	SC_KCOM_1650	269611	269734	123		0.064	0.04	1.6
16880	274/562	SC_NCTC11325	269611	269734	123		0.064	0.04	1.6
16881	274/562	SC_SK53	269611	269734	123		0.064	0.04	1.6
16883	274/562	SA_1_2_62CV	269611	269734	123		0.064	0.04	1.6
16884	274/562	SA_11	269611	269734	123		0.064	0.04	1.6
16886	274/562	SA_C1051	269611	269734	123		0.064	0.04	1.6
16894	274/562	SA_J4211	269611	269734	123		0.064	0.04	1.6
16896	274/562	SA_OM04-6BH	269611	269734	123		0.064	0.04	1.6
16897	274/562	SA_OUP10	269611	269734	123		0.064	0.04	1.6
16901	274/562	SA_T5	269611	269734	123		0.064	0.04	1.6
63897	1063/2216	631_SCON	1112548	1113139	591		0.011	0.007	1.57143
4814	82/168	SC_CCUG_46377	78274	78343	69		0.118	0.076	1.55263
4815	82/168	SC_KCOM_1039	78274	78343	69		0.118	0.076	1.55263
40086	647/1310	32811	662426	662945	519		0.017	0.011	1.54545
40148	647/1310	LAU_SINT	662429	662945	516		0.017	0.011	1.54545
4505	80/164	F0395	74635	75334	699		0.02	0.013	1.53846
1016	25/52	SA_CALM001	23154	23208	54		0.176	0.116	1.51724
1038	25/52	SA_SK1138	23154	23208	54		0.176	0.116	1.51724
73573	1232/2586	32811	1277150	1278179	1029		0.006	0.004	1.5
73575	1232/2586	BA1	1277150	1278179	1029		0.006	0.004	1.5
73578	1232/2586	JTH08	1277150	1278179	1029		0.006	0.004	1.5
73580	1232/2586	NCTC11324	1277150	1278179	1029		0.006	0.004	1.5
73581	1232/2586	SK54	1277150	1278179	1029		0.006	0.004	1.5
57730	950/1942	F0413	983568	983607	39		0.12	0.08	1.5
29177	484/982	SA_OUP21	500492	500558	66		0.105	0.07	1.5
96735	1644/3441	F0395	1701839	1701863	24		0.264	0.188	1.40426
31763	528/1070	LC4	538613	539474	861		0.007	0.005	1.4
40847	659/1334	JTH08	674430	675234	804		0.007	0.005	1.4
40848	659/1334	NCTC11324	674430	675234	804		0.007	0.005	1.4
40849	659/1334	SK54	674430	675234	804		0.007	0.005	1.4
75656	1260/2642	JTH08	1311452	1312400	948		0.007	0.005	1.4
75659	1260/2642	NCTC11324	1311452	1312400	948		0.007	0.005	1.4
75660	1260/2642	SK54	1311452	1312400	948		0.007	0.005	1.4
102022	1735/3628	567_SINT	1798580	1798985	405		0.046	0.033	1.39394
3162	61/124	631_SCON	57591	57945	354		0.018	0.013	1.38462
3347	64/130	32811	59735	60296	561		0.011	0.008	1.375
13567	227/466	631_SCON	219945	220386	441		0.015	0.011	1.36364
37889	619/1252	30309	634041	634758	717		0.019	0.014	1.35714
65274	1081/2252	JTH08	1131947	1132223	276		0.023	0.017	1.35294
65275	1081/2252	NCTC11324	1131947	1132223	276		0.023	0.017	1.35294
65276	1081/2252	SK54	1131947	1132223	276		0.023	0.017	1.35294
36871	598/1210	631_SCON	610446	610962	516		0.012	0.009	1.33333
74038	1239/2600	F0413	1284234	1284759	525		0.012	0.009	1.33333
74059	1239/2600	JTH08	1284237	1284759	522		0.012	0.009	1.33333
74062	1239/2600	NCTC11324	1284237	1284759	522		0.012	0.009	1.33333
74063	1239/2600	SK54	1284237	1284759	522		0.012	0.009	1.33333
90384	1556/3264	C270	1615804	1616326	522		0.012	0.009	1.33333
2267	49/100	SC_CCUG_46377	46076	46349	273		0.02	0.015	1.33333
11003	185/382	TYG1620	181332	181983	651		0.02	0.015	1.33333
20165	320/654	TYG1620	319503	321039	1536		0.004	0.003	1.33333
2741	55/112	SC_DD09	53424	54114	690		0.008	0.006	1.33333
16204	264/542	C270	261452	262292	840		0.008	0.006	1.33333
35686	582/1178	B196	596488	597277	789		0.008	0.006	1.33333
35724	582/1178	LAU_SINT	596491	597277	786		0.008	0.006	1.33333
74136	1240/2602	631_SCON	1284757	1285432	675		0.008	0.006	1.33333
84982	1468/3060	C270	1522950	1523355	405		0.016	0.012	1.33333
16888	274/562	SA_ChDC_B695	269611	269734	123		0.053	0.04	1.325
16891	274/562	SA_gc	269611	269734	123		0.053	0.04	1.325
16899	274/562	SA_OUP25	269611	269734	123		0.053	0.04	1.325
29626	491/996	F0395	507630	507828	198		0.033	0.025	1.32
18439	297/608	F0413	294310	294649	339		0.025	0.019	1.31579
13568	227/466	SC_C232	219945	220386	441		0.042	0.032	1.3125
13569	227/466	SC_C818	219945	220386	441		0.042	0.032	1.3125
13570	227/466	SC_C1050	219945	220386	441		0.042	0.032	1.3125
13571	227/466	SC_CCUG_46377	219945	220386	441		0.042	0.032	1.3125
75974	1265/2652	BA1	1316664	1317045	381		0.017	0.013	1.30769
3132	61/124	JTH08	57450	57945	495		0.013	0.01	1.3
3134	61/124	NCTC11324	57450	57945	495		0.013	0.01	1.3
3135	61/124	SK54	57450	57945	495		0.013	0.01	1.3
47775	765/1562	B196	792770	793193	423		0.013	0.01	1.3
47782	765/1562	LAU_SINT	792770	793193	423		0.013	0.01	1.3
4480	80/164	SC_KCOM_1650	74632	75334	702		0.009	0.007	1.28571
30795	508/1030	BA1	523604	524207	603		0.009	0.007	1.28571
34623	568/1150	F0413	576473	577154	681		0.009	0.007	1.28571
105538	1783/3724	JTH08	1846457	1847144	687		0.009	0.007	1.28571
105540	1783/3724	NCTC11324	1846457	1847144	687		0.009	0.007	1.28571
105541	1783/3724	SK54	1846457	1847144	687		0.009	0.007	1.28571
107285	1819/3796	LAU_SINT	1884625	1884985	360		0.018	0.014	1.28571
101428	1726/3610	32811	1792233	1792365	132		0.041	0.032	1.28125
101431	1726/3610	SK54	1792233	1792365	132		0.041	0.032	1.28125
106716	1811/3780	JTH08	1876798	1877176	378		0.014	0.011	1.27273
106718	1811/3780	NCTC11324	1876798	1877176	378		0.014	0.011	1.27273
106719	1811/3780	SK54	1876798	1877176	378		0.014	0.011	1.27273
77056	1291/2704	32811	1339962	1339974	12		0.201	0.158	1.27215
7374	129/263	TYG1620	120071	120230	159		0.16	0.126	1.26984
2266	49/100	SC_SK1060	46073	46349	276		0.019	0.015	1.26667
12334	209/430	B196	203115	203664	549		0.01	0.008	1.25
12376	209/430	JTH08	203118	203664	546		0.01	0.008	1.25
12378	209/430	NCTC11324	203118	203664	546		0.01	0.008	1.25
12379	209/430	SK54	203118	203664	546		0.01	0.008	1.25
12381	209/430	LAU_SINT	203118	203664	546		0.01	0.008	1.25
102857	1746/3650	TYG1620	1814034	1814142	108		0.05	0.04	1.25
34872	573/1160	30309	580198	580312	114		0.088	0.071	1.23944
34874	573/1160	B196	580198	580312	114		0.088	0.071	1.23944
34885	573/1160	LAU_SINT	580201	580312	111		0.09	0.073	1.23288
102171	1738/3634	TYG1620	1801836	1802004	168		0.053	0.043	1.23256
58312	983/2008	LAU_SINT	1019182	1019746	564		0.011	0.009	1.22222
58337	983/2008	B196	1019185	1019746	561		0.011	0.009	1.22222
89594	1542/3236	30309	1601034	1601514	480		0.011	0.009	1.22222
107262	1819/3796	30309	1884622	1884985	363		0.017	0.014	1.21429
107263	1819/3796	B196	1884622	1884985	363		0.017	0.014	1.21429
107268	1819/3796	631_SCON	1884622	1884985	363		0.017	0.014	1.21429
14550	239/492	32811	235323	236208	885		0.006	0.005	1.2
39205	636/1286	BA1	649813	650743	930		0.006	0.005	1.2
71292	1192/2474	B196	1245720	1246560	840		0.006	0.005	1.2
71294	1192/2474	C270	1245720	1246560	840		0.006	0.005	1.2
71298	1192/2474	LC4	1245720	1246560	840		0.006	0.005	1.2
71302	1192/2474	LAU_SINT	1245720	1246560	840		0.006	0.005	1.2
82341	1407/2938	30309	1455498	1457517	2019		0.006	0.005	1.2
96265	1640/3433	B196	1697026	1697311	285		0.018	0.015	1.2
96268	1640/3433	LAU_SINT	1697026	1697311	285		0.018	0.015	1.2
37895	619/1252	BA1	634044	634758	714		0.025	0.021	1.19048
37899	619/1252	TYG1620	634044	634758	714		0.025	0.021	1.19048
102023	1735/3628	631_SCON	1798580	1798985	405		0.026	0.022	1.18182
11951	200/412	F0413	194258	194507	249		0.065	0.055	1.18182
94335	1610/3373	SA_AM27-1LB	1662184	1662256	72		0.196	0.166	1.18072
65317	1082/2254	SA_CEBITEC	1132745	1133009	264		0.02	0.017	1.17647
29179	484/982	F0395	500495	500558	63		0.087	0.074	1.17568
15672	256/526	30309	255305	256010	705		0.007	0.006	1.16667
22145	351/716	30309	351604	352360	756		0.007	0.006	1.16667
22147	351/716	C270	351604	352360	756		0.007	0.006	1.16667
22150	351/716	631_SCON	351604	352360	756		0.007	0.006	1.16667
22169	351/716	JTH08	351607	352360	753		0.007	0.006	1.16667
22170	351/716	LC4	351607	352360	753		0.007	0.006	1.16667
22171	351/716	NCTC11324	351607	352360	753		0.007	0.006	1.16667
22172	351/716	SK54	351607	352360	753		0.007	0.006	1.16667
36541	593/1200	32811	607492	608215	723		0.007	0.006	1.16667
80936	1359/2842	C270	1410125	1410851	726		0.007	0.006	1.16667
3081	59/120	SA_C1051	57178	57214	36		0.193	0.167	1.15569
3084	59/120	SA_J4211	57178	57214	36		0.193	0.167	1.15569
3085	59/120	SA_OM04-6BH	57178	57214	36		0.193	0.167	1.15569
3086	59/120	SA_OUP10	57178	57214	36		0.193	0.167	1.15569
17788	288/590	F0395	284103	284433	330		0.093	0.081	1.14815
17801	288/590	SC_NCTC11325	284160	284433	273		0.071	0.062	1.14516
17802	288/590	SC_SK53	284160	284433	273		0.071	0.062	1.14516
28806	474/962	B196	494373	495432	1059		0.008	0.007	1.14286
48129	773/1579	30309	801351	802002	651		0.008	0.007	1.14286
108342	1835/3828	C270	1898208	1898883	675		0.008	0.007	1.14286
4575	80/164	SC_SK1060	75013	75334	321		0.016	0.014	1.14286
4576	80/164	SC_CCUG_46377	75016	75334	318		0.016	0.014	1.14286
15164	248/510	BA1	242576	242762	186		0.034	0.03	1.13333
3096	59/120	SA_1505	57193	57214	21		0.453	0.401	1.12968
3097	59/120	SA_CALM001	57193	57214	21		0.453	0.401	1.12968
3098	59/120	SA_ChDC_B695	57193	57214	21		0.453	0.401	1.12968
3099	59/120	SA_F0211	57193	57214	21		0.453	0.401	1.12968
3100	59/120	SA_gc	57193	57214	21		0.453	0.401	1.12968
3101	59/120	SA_gI	57193	57214	21		0.453	0.401	1.12968
3102	59/120	SA_J4206	57193	57214	21		0.453	0.401	1.12968
3103	59/120	SA_lac	57193	57214	21		0.453	0.401	1.12968
3104	59/120	SA_OUP12	57193	57214	21		0.453	0.401	1.12968
3105	59/120	SA_OUP19	57193	57214	21		0.453	0.401	1.12968
3106	59/120	SA_OUP25	57193	57214	21		0.453	0.401	1.12968
3107	59/120	SA_SA1	57193	57214	21		0.453	0.401	1.12968
3108	59/120	SA_SK1138	57193	57214	21		0.453	0.401	1.12968
17800	288/590	SC_DD09	284160	284433	273		0.071	0.063	1.12698
3349	64/130	LC4	59735	60296	561		0.009	0.008	1.125
13625	227/466	SC_SK1060	220194	220386	192		0.027	0.024	1.125
3959	73/150	SC_KCOM_1039	69191	69377	186		0.028	0.025	1.12
3961	73/150	SC_NCTC11325	69191	69377	186		0.028	0.025	1.12
3962	73/150	SC_SK53	69191	69377	186		0.028	0.025	1.12
78941	1331/2786	SA_OUP12	1370140	1370167	27		0.218	0.195	1.11795
78944	1331/2786	SA_T5	1370140	1370167	27		0.218	0.195	1.11795
82300	1400/2924	SA_C1051	1447993	1448266	273		0.019	0.017	1.11765
34693	569/1152	631_SCON	577140	577650	510		0.01	0.009	1.11111
64200	1067/2224	30309	1115993	1116497	504		0.01	0.009	1.11111
64234	1067/2224	631_SCON	1115996	1116497	501		0.01	0.009	1.11111
34327	564/1142	32811	571496	571754	258		0.02	0.018	1.11111
77	2018-04-10	32811	3472	3646	174		0.03	0.027	1.11111
95214	1625/3403	BA1	1676966	1677122	156		0.04	0.036	1.11111
3136	61/124	TYG1620	57450	57945	495		0.021	0.019	1.10526
18441	297/608	SK54	294310	294649	339		0.021	0.019	1.10526
999	25/52	SC_C232	23154	23208	54		0.192	0.174	1.10345
1000	25/52	SC_C818	23154	23208	54		0.192	0.174	1.10345
1001	25/52	SC_C1050	23154	23208	54		0.192	0.174	1.10345
1002	25/52	SC_CCUG_46377	23154	23208	54		0.192	0.174	1.10345
1003	25/52	SC_KCOM_1039	23154	23208	54		0.192	0.174	1.10345
1004	25/52	SC_KCOM_1650	23154	23208	54		0.192	0.174	1.10345
1007	25/52	SC_SK1060	23154	23208	54		0.192	0.174	1.10345
1032	25/52	SA_OUP21	23154	23208	54		0.192	0.174	1.10345
18467	297/608	JTH08	294313	294649	336		0.022	0.02	1.1
18469	297/608	NCTC11324	294313	294649	336		0.022	0.02	1.1
18470	297/608	TYG1620	294313	294649	336		0.022	0.02	1.1
29193	484/982	BA1	500504	500558	54		0.101	0.092	1.09783
4798	82/168	SC_NCTC11325	78151	78244	93		0.057	0.052	1.09615
4799	82/168	SC_SK53	78151	78244	93		0.057	0.052	1.09615
13564	227/466	C270	219945	220386	441		0.012	0.011	1.09091
58059	972/1986	30309	1004513	1004924	411		0.012	0.011	1.09091
102047	1735/3628	32811	1798583	1798985	402		0.036	0.033	1.09091
16882	274/562	SC_SK1060	269611	269695	84		0.063	0.058	1.08621
82351	1407/2938	631_SCON	1457484	1457517	33		0.252	0.233	1.08155
81041	1361/2846	30309	1412152	1412521	369		0.014	0.013	1.07692
66550	1102/2294	BA1	1150322	1150385	63		0.365	0.339	1.0767
87361	1502/3128	JTH08	1561647	1561995	348		0.015	0.014	1.07143
87362	1502/3128	NCTC11324	1561647	1561995	348		0.015	0.014	1.07143
87363	1502/3128	SK54	1561647	1561995	348		0.015	0.014	1.07143
3171	61/124	LC4	57621	57945	324		0.016	0.015	1.06667
90009	1549/3250	TYG1620	1607835	1607886	51		0.23	0.216	1.06481
34908	573/1160	SA_ChDC_B695	580252	580312	60		0.214	0.201	1.06468
34910	573/1160	SA_gc	580252	580312	60		0.214	0.201	1.06468
34916	573/1160	SA_OUP25	580252	580312	60		0.214	0.201	1.06468
17799	288/590	567_SINT	284160	284433	273		0.066	0.062	1.06452
53507	875/1788	631_SCON	903002	903281	279		0.018	0.017	1.05882
16820	274/562	B196	269482	269746	264		0.019	0.018	1.05556
16821	274/562	C270	269482	269746	264		0.019	0.018	1.05556
11950	200/412	30309	194258	194507	249		0.059	0.056	1.05357
11953	200/412	631_SCON	194258	194507	249		0.059	0.056	1.05357
16851	274/562	LC4	269485	269746	261		0.02	0.019	1.05263
77067	1293/2708	TYG1620	1340597	1340723	126		0.041	0.039	1.05128
102053	1735/3628	TYG1620	1798583	1798985	402		0.023	0.022	1.04545
3129	61/124	32811	57450	57945	495		0.025	0.024	1.04167
84683	1464/3052	SC_DD09	1518298	1518487	189		0.027	0.026	1.03846
22982	363/740	32811	365875	365968	93		0.056	0.054	1.03704
29636	491/996	SA_OUP21	507648	507825	177		0.029	0.028	1.03571
98171	1666/3486	NCTC11324	1726138	1726234	96		0.26	0.252	1.03175
98172	1666/3486	SK54	1726138	1726234	96		0.26	0.252	1.03175
47830	766/1564	B196	793435	793660	225		0.041	0.04	1.025
47831	766/1564	LAU_SINT	793435	793660	225		0.041	0.04	1.025
82421	1415/2954	567_SINT	1462224	1462302	78		0.126	0.123	1.02439
94344	1610/3373	SA_OUP12	1662193	1662256	63		0.179	0.177	1.0113

## Sheet: LAU_SINT dnds
Count	Entry	Start	Stop	Length	ds	dn	dN/dS
3886	LAU_SINT_GBK	339911	340805	894	0.059	0.001	0.0169492
20053	LAU_SINT_GBK	1743461	1744550	1089	0.046	0.001	0.0217391
13010	LAU_SINT_GBK	1132918	1133875	957	0.045	0.001	0.0222222
5603	LAU_SINT_GBK	469308	470445	1137	0.042	0.001	0.0238095
13682	LAU_SINT_GBK	1194655	1196152	1497	0.038	0.001	0.0263158
18060	LAU_SINT_GBK	1560839	1561877	1038	0.068	0.002	0.0294118
19828	LAU_SINT_GBK	1726144	1727455	1311	0.033	0.001	0.030303
4042	LAU_SINT_GBK	352378	353245	867	0.032	0.001	0.03125
21231	LAU_SINT_GBK	1851976	1853005	1029	0.032	0.001	0.03125
7934	LAU_SINT_GBK	665337	666708	1371	0.031	0.001	0.0322581
21325	LAU_SINT_GBK	1867609	1868299	690	0.061	0.002	0.0327869
6074	LAU_SINT_GBK	514930	515971	1041	0.027	0.001	0.037037
1733	LAU_SINT_GBK	158372	159182	810	0.047	0.002	0.0425532
8036	LAU_SINT_GBK	672587	673583	996	0.023	0.001	0.0434783
18128	LAU_SINT_GBK	1565855	1567250	1395	0.088	0.004	0.0454545
8091	LAU_SINT_GBK	677607	678912	1305	0.042	0.002	0.047619
21356	LAU_SINT_GBK	1869016	1869751	735	0.042	0.002	0.047619
3936	LAU_SINT_GBK	346252	346879	627	0.04	0.002	0.05
13668	LAU_SINT_GBK	1193294	1194629	1335	0.02	0.001	0.05
8208	LAU_SINT_GBK	695239	695950	711	0.039	0.002	0.0512821
19925	LAU_SINT_GBK	1731844	1732402	558	0.039	0.002	0.0512821
21287	LAU_SINT_GBK	1862931	1863765	834	0.019	0.001	0.0526316
3956	LAU_SINT_GBK	346967	348293	1326	0.113	0.006	0.0530973
12953	LAU_SINT_GBK	1128093	1130532	2439	0.054	0.003	0.0555556
22915	LAU_SINT_GBK	1994200	1995388	1188	0.018	0.001	0.0555556
8050	LAU_SINT_GBK	673824	674892	1068	0.141	0.008	0.0567376
1692	LAU_SINT_GBK	154759	156103	1344	0.069	0.004	0.057971
1973	LAU_SINT_GBK	184352	184427	75	2.311	0.135	0.0584163
21281	LAU_SINT_GBK	1861196	1862108	912	0.017	0.001	0.0588235
7926	LAU_SINT_GBK	664562	665321	759	0.032	0.002	0.0625
21371	LAU_SINT_GBK	1869750	1871193	1443	0.078	0.005	0.0641026
13024	LAU_SINT_GBK	1133899	1134640	741	0.031	0.002	0.0645161
4069	LAU_SINT_GBK	353684	354419	735	0.045	0.003	0.0666667
13937	LAU_SINT_GBK	1210861	1212217	1356	0.045	0.003	0.0666667
4111	LAU_SINT_GBK	355779	357024	1245	0.015	0.001	0.0666667
13725	LAU_SINT_GBK	1198598	1199822	1224	0.015	0.001	0.0666667
22878	LAU_SINT_GBK	1991752	1993075	1323	0.015	0.001	0.0666667
18537	LAU_SINT_GBK	1601678	1602212	534	0.147	0.01	0.0680272
3268	LAU_SINT_GBK	291902	294152	2250	0.014	0.001	0.0714286
1621	LAU_SINT_GBK	148518	149805	1287	0.081	0.006	0.0740741
19686	LAU_SINT_GBK	1717734	1718499	765	0.027	0.002	0.0740741
8213	LAU_SINT_GBK	696577	698167	1590	0.077	0.006	0.0779221
5617	LAU_SINT_GBK	470440	471574	1134	0.038	0.003	0.0789474
21300	LAU_SINT_GBK	1864482	1865733	1251	0.012	0.001	0.0833333
14982	LAU_SINT_GBK	1283102	1283855	753	0.023	0.002	0.0869565
13640	LAU_SINT_GBK	1191473	1192496	1023	0.044	0.004	0.0909091
19998	LAU_SINT_GBK	1738300	1739101	801	0.033	0.003	0.0909091
20037	LAU_SINT_GBK	1741344	1743318	1974	0.011	0.001	0.0909091
18099	LAU_SINT_GBK	1563685	1564408	723	0.054	0.005	0.0925926
20025	LAU_SINT_GBK	1740329	1740665	336	0.043	0.004	0.0930233
2070	LAU_SINT_GBK	193170	193827	657	0.064	0.006	0.09375
8211	LAU_SINT_GBK	695970	696570	600	0.042	0.004	0.0952381
22865	LAU_SINT_GBK	1991003	1991750	747	0.021	0.002	0.0952381
4084	LAU_SINT_GBK	354470	354956	486	0.052	0.005	0.0961538
4291	LAU_SINT_GBK	366269	366776	507	0.072	0.007	0.0972222
21218	LAU_SINT_GBK	1851176	1851932	756	0.02	0.002	0.1
7973	LAU_SINT_GBK	668317	669727	1410	0.01	0.001	0.1
19972	LAU_SINT_GBK	1734993	1736841	1848	0.047	0.005	0.106383
13952	LAU_SINT_GBK	1212233	1214378	2145	0.028	0.003	0.107143
18552	LAU_SINT_GBK	1602250	1603282	1032	0.037	0.004	0.108108
1972	LAU_SINT_GBK	184208	184277	69	1.246	0.137	0.109952
18155	LAU_SINT_GBK	1567899	1569657	1758	0.045	0.005	0.111111
14009	LAU_SINT_GBK	1217084	1217933	849	0.043	0.005	0.116279
1958	LAU_SINT_GBK	183757	183946	189	0.601	0.07	0.116473
2054	LAU_SINT_GBK	192279	193155	876	0.383	0.045	0.117493
7913	LAU_SINT_GBK	662674	664333	1659	0.042	0.005	0.119048
13995	LAU_SINT_GBK	1215987	1217019	1032	0.17	0.021	0.123529
20862	LAU_SINT_GBK	1832040	1832574	534	0.016	0.002	0.125
8064	LAU_SINT_GBK	675703	675754	51	1.56	0.197	0.126282
1706	LAU_SINT_GBK	156261	157767	1506	0.047	0.006	0.12766
6117	LAU_SINT_GBK	519564	520095	531	0.039	0.005	0.128205
13815	LAU_SINT_GBK	1204069	1204384	315	0.031	0.004	0.129032
18198	LAU_SINT_GBK	1572038	1573223	1185	0.031	0.004	0.129032
9033	LAU_SINT_GBK	761585	762851	1266	0.023	0.003	0.130435
566	LAU_SINT_GBK	58808	60593	1785	0.03	0.004	0.133333
22836	LAU_SINT_GBK	1986407	1988027	1620	0.015	0.002	0.133333
9020	LAU_SINT_GBK	759812	761549	1737	0.066	0.009	0.136364
18055	LAU_SINT_GBK	1560221	1560671	450	0.381	0.052	0.136483
13967	LAU_SINT_GBK	1214864	1215233	369	0.051	0.007	0.137255
18184	LAU_SINT_GBK	1571408	1571864	456	0.087	0.012	0.137931
7873	LAU_SINT_GBK	660777	661398	621	0.042	0.006	0.142857
1721	LAU_SINT_GBK	158029	158383	354	0.028	0.004	0.142857
12938	LAU_SINT_GBK	1127410	1128073	663	0.028	0.004	0.142857
9098	LAU_SINT_GBK	773996	774842	846	0.083	0.012	0.144578
6042	LAU_SINT_GBK	511563	512757	1194	0.02	0.003	0.15
18040	LAU_SINT_GBK	1559116	1559605	489	0.106	0.016	0.150943
8220	LAU_SINT_GBK	699705	699774	69	0.52	0.08	0.153846
13981	LAU_SINT_GBK	1215311	1215911	600	0.039	0.006	0.153846
18047	LAU_SINT_GBK	1559607	1560219	612	0.067	0.011	0.164179
17494	LAU_SINT_GBK	1510998	1511784	786	0.012	0.002	0.166667
19913	LAU_SINT_GBK	1730491	1731553	1062	0.012	0.002	0.166667
22764	LAU_SINT_GBK	1981272	1982751	1479	0.012	0.002	0.166667
6132	LAU_SINT_GBK	520540	521884	1344	0.006	0.001	0.166667
15134	LAU_SINT_GBK	1296452	1298093	1641	0.006	0.001	0.166667
6058	LAU_SINT_GBK	512759	514619	1860	0.03	0.005	0.166667
7961	LAU_SINT_GBK	667110	668244	1134	0.017	0.003	0.176471
8077	LAU_SINT_GBK	675985	677137	1152	0.13	0.023	0.176923
4000	LAU_SINT_GBK	349415	351014	1599	0.011	0.002	0.181818
21278	LAU_SINT_GBK	1859834	1860668	834	0.011	0.002	0.181818
2098	LAU_SINT_GBK	194456	195710	1254	0.038	0.007	0.184211
2033	LAU_SINT_GBK	190162	190642	480	0.059	0.011	0.186441
18057	LAU_SINT_GBK	1560674	1560797	123	0.974	0.182	0.186858
1998	LAU_SINT_GBK	185506	185611	105	0.957	0.182	0.190178
1922	LAU_SINT_GBK	182001	182124	123	0.383	0.076	0.198433
1909	LAU_SINT_GBK	181251	181914	663	0.165	0.033	0.2
18086	LAU_SINT_GBK	1562713	1563655	942	0.02	0.004	0.2
8171	LAU_SINT_GBK	682537	683461	924	0.015	0.003	0.2
22850	LAU_SINT_GBK	1988103	1990677	2574	0.015	0.003	0.2
19842	LAU_SINT_GBK	1727457	1728441	984	0.005	0.001	0.2
18169	LAU_SINT_GBK	1569649	1571413	1764	0.044	0.009	0.204545
18033	LAU_SINT_GBK	1558985	1559114	129	0.345	0.071	0.205797
9053	LAU_SINT_GBK	770391	772674	2283	0.029	0.006	0.206897
6080	LAU_SINT_GBK	515921	516503	582	0.055	0.013	0.236364
1934	LAU_SINT_GBK	182955	183105	150	0.07	0.017	0.242857
19955	LAU_SINT_GBK	1734092	1734728	636	0.152	0.037	0.243421
13841	LAU_SINT_GBK	1205841	1206084	243	0.269	0.066	0.245353
22902	LAU_SINT_GBK	1993517	1993994	477	0.02	0.005	0.25
9113	LAU_SINT_GBK	774834	775605	771	0.012	0.003	0.25
8118	LAU_SINT_GBK	679126	680071	945	0.019	0.005	0.263158
2043	LAU_SINT_GBK	190923	191796	873	0.015	0.004	0.266667
6104	LAU_SINT_GBK	516645	519045	2400	0.011	0.003	0.272727
20973	LAU_SINT_GBK	1835500	1835911	411	0.011	0.003	0.272727
19941	LAU_SINT_GBK	1732586	1733888	1302	0.032	0.009	0.28125
2084	LAU_SINT_GBK	193822	194452	630	0.056	0.016	0.285714
13905	LAU_SINT_GBK	1209215	1210526	1311	0.014	0.004	0.285714
1676	LAU_SINT_GBK	153273	154515	1242	0.007	0.002	0.285714
5577	LAU_SINT_GBK	463200	466875	3675	0.007	0.002	0.285714
21340	LAU_SINT_GBK	1868312	1869005	693	0.013	0.004	0.307692
7886	LAU_SINT_GBK	661400	661997	597	0.042	0.013	0.309524
7896	LAU_SINT_GBK	662174	662669	495	0.154	0.048	0.311688
4338	LAU_SINT_GBK	368439	368757	318	0.083	0.026	0.313253
21290	LAU_SINT_GBK	1863764	1864457	693	0.021	0.007	0.333333
21271	LAU_SINT_GBK	1856545	1857949	1404	0.003	0.001	0.333333
3865	LAU_SINT_GBK	338759	339905	1146	0.009	0.003	0.333333
18561	LAU_SINT_GBK	1603448	1604174	726	0.032	0.011	0.34375
18025	LAU_SINT_GBK	1558505	1558769	264	0.375	0.129	0.344
20752	LAU_SINT_GBK	1827274	1827637	363	0.011	0.004	0.363636
3894	LAU_SINT_GBK	340807	341515	708	0.019	0.007	0.368421
8132	LAU_SINT_GBK	680261	681545	1284	0.024	0.009	0.375
18141	LAU_SINT_GBK	1567401	1567812	411	0.024	0.009	0.375
8158	LAU_SINT_GBK	681552	682413	861	0.02	0.008	0.4
13882	LAU_SINT_GBK	1207585	1208293	708	0.077	0.031	0.402597
1656	LAU_SINT_GBK	151435	151972	537	0.017	0.007	0.411765
3830	LAU_SINT_GBK	337605	338082	477	0.045	0.019	0.422222
9120	LAU_SINT_GBK	775699	776251	552	0.016	0.007	0.4375
22373	LAU_SINT_GBK	1952233	1952749	516	0.02	0.01	0.5
22793	LAU_SINT_GBK	1983998	1984991	993	0.01	0.005	0.5
8902	LAU_SINT_GBK	751515	753810	2295	0.004	0.002	0.5
13769	LAU_SINT_GBK	1202121	1203162	1041	0.009	0.005	0.555556
13852	LAU_SINT_GBK	1206273	1206336	63	0.075	0.042	0.56
19731	LAU_SINT_GBK	1720967	1721252	285	0.016	0.009	0.5625
4323	LAU_SINT_GBK	367767	368412	645	0.014	0.008	0.571429
13739	LAU_SINT_GBK	1200135	1200816	681	0.007	0.004	0.571429
18212	LAU_SINT_GBK	1573492	1573900	408	0.038	0.022	0.578947
1882	LAU_SINT_GBK	175519	178249	2730	0.003	0.002	0.666667
3970	LAU_SINT_GBK	348288	348807	519	0.018	0.012	0.666667
9006	LAU_SINT_GBK	758070	759807	1737	0.01	0.007	0.7
13625	LAU_SINT_GBK	1190459	1191161	702	0.007	0.005	0.714286
1975	LAU_SINT_GBK	184615	184816	201	0.058	0.043	0.741379
13753	LAU_SINT_GBK	1200955	1202011	1056	0.005	0.004	0.8
22779	LAU_SINT_GBK	1982891	1983914	1023	0.005	0.004	0.8
4309	LAU_SINT_GBK	367214	367772	558	0.008	0.007	0.875
21272	LAU_SINT_GBK	1857969	1859028	1059	0.004	0.004	1
1981	LAU_SINT_GBK	185065	185122	57	0.304	0.329	1.08224
22928	LAU_SINT_GBK	1995445	1996180	735	0.006	0.007	1.16667
3986	LAU_SINT_GBK	348809	349301	492	0.01	0.013	1.3
